# Supplementary material for: Longitudinal associations between microRNAs and weight in the diabetes prevention program
Source: Front Endocrinol (Lausanne). 2024 Sep 18;15:1419812. doi: 10.3389/fendo.2024.1419812 (PMC11445047; doi:10.3389/fendo.2024.1419812)
Supplement: Supplementary file 2 [file DataSheet2.xlsx]

## Sheet: Sheet1
miR-126	miR-15a	miR-192	miR-197	miR-23a	miR27a	miR-320a	Set of miRs	KEGG Pathways	Count of KEGG Pathways
TRUE	FALSE	FALSE	FALSE	TRUE	TRUE	TRUE	(X1∩X5∩X6∩X7)∖(X2∪X3∪X4)	Human cytomegalovirus infection|Chemokine signaling pathway|Pancreatic cancer|Kaposi sarcoma-associated herpesvirus infection|Longevity regulating pathway|Cellular senescence|Human T-cell leukemia virus 1 infection|Measles|Rap1 signaling pathway|Breast cancer|PD-L1 expression and PD-1 checkpoint pathway in cancer|mTOR signaling pathway|Hepatitis C|Sphingolipid signaling pathway|AMPK signaling pat…	37
TRUE	FALSE	FALSE	FALSE	FALSE	TRUE	TRUE	(X1∩X6∩X7)∖(X2∪X3∪X4∪X5)	Longevity regulating pathway - multiple species|Renal cell carcinoma|Growth hormone synthesis, secretion and action|Insulin signaling pathway|ErbB signaling pathway|Axon guidance|Relaxin signaling pathway|Glioma|Estrogen signaling pathway|B cell receptor signaling pathway|Aldosterone-regulated sodium reabsorption|Efferocytosis|Progesterone-mediated oocyte maturation|Viral carcinogenesis|Platelet …	21
TRUE	FALSE	FALSE	FALSE	FALSE	FALSE	TRUE	(X1∩X7)∖(X2∪X3∪X4∪X5∪X6)	Regulation of actin cytoskeleton|VEGF signaling pathway|Cholinergic synapse|Fc gamma R-mediated phagocytosis|Toll-like receptor signaling pathway|Regulation of lipolysis in adipocytes|GnRH secretion|Salmonella infection|Bacterial invasion of epithelial cells|cGMP-PKG signaling pathway|cAMP signaling pathway|Type II diabetes mellitus|Carbohydrate digestion and absorption|Alzheimer disease|Leishman…	15
FALSE	FALSE	FALSE	FALSE	FALSE	FALSE	TRUE	(X7)∖(X1∪X2∪X3∪X4∪X5∪X6)	Neutrophil extracellular trap formation|Hematopoietic cell lineage|Long-term depression|Renin secretion|Allograft rejection|Vasopressin-regulated water reabsorption|Autoimmune thyroid disease|Spinocerebellar ataxia|Calcium signaling pathway|Phagosome|Inositol phosphate metabolism|Prion disease|Pertussis|Polycomb repressive complex	14
FALSE	FALSE	FALSE	FALSE	TRUE	FALSE	FALSE	(X5)∖(X1∪X2∪X3∪X4∪X6∪X7)	Amoebiasis|Arginine biosynthesis|Maturity onset diabetes of the young|Propanoate metabolism|African trypanosomiasis|Cytokine-cytokine receptor interaction|Pyruvate metabolism|Malaria|Cysteine and methionine metabolism|Fanconi anemia pathway|Legionellosis	11
TRUE	FALSE	TRUE	FALSE	TRUE	TRUE	TRUE	(X1∩X3∩X5∩X6∩X7)∖(X2∪X4)	Chronic myeloid leukemia|PI3K-Akt signaling pathway|AGE-RAGE signaling pathway in diabetic complications|Focal adhesion|Chemical carcinogenesis - receptor activation|Toxoplasmosis|Fluid shear stress and atherosclerosis|Human papillomavirus infection	8
TRUE	TRUE	TRUE	FALSE	TRUE	TRUE	TRUE	(X1∩X2∩X3∩X5∩X6∩X7)∖(X4)	MicroRNAs in cancer|Prostate cancer|Small cell lung cancer|Gastric cancer|Epstein-Barr virus infection|HIF-1 signaling pathway|Proteoglycans in cancer	7
FALSE	FALSE	FALSE	FALSE	FALSE	TRUE	TRUE	(X6∩X7)∖(X1∪X2∪X3∪X4∪X5)	Thyroid cancer|Cushing syndrome|Adherens junction|Oocyte meiosis|Bile secretion|Melanogenesis|Endocytosis	7
TRUE	TRUE	FALSE	FALSE	TRUE	TRUE	TRUE	(X1∩X2∩X5∩X6∩X7)∖(X3∪X4)	Neurotrophin signaling pathway|FoxO signaling pathway|Hepatitis B|JAK-STAT signaling pathway|Tuberculosis|Parathyroid hormone synthesis, secretion and action	6
FALSE	FALSE	FALSE	FALSE	FALSE	TRUE	FALSE	(X6)∖(X1∪X2∪X3∪X4∪X5∪X7)	GnRH signaling pathway|Thermogenesis|Basal cell carcinoma|Cortisol synthesis and secretion|Circadian rhythm|Ferroptosis	6
TRUE	FALSE	FALSE	TRUE	TRUE	TRUE	TRUE	(X1∩X4∩X5∩X6∩X7)∖(X2∪X3)	EGFR tyrosine kinase inhibitor resistance|Shigellosis|Non-small cell lung cancer|Endometrial cancer|Prolactin signaling pathway	5
TRUE	FALSE	FALSE	FALSE	TRUE	FALSE	FALSE	(X1∩X5)∖(X2∪X3∪X4∪X6∪X7)	NF-kappa B signaling pathway|Adipocytokine signaling pathway|Rheumatoid arthritis|Viral protein interaction with cytokine and cytokine receptor|Coronavirus disease - COVID-19	5
FALSE	FALSE	FALSE	FALSE	TRUE	TRUE	TRUE	(X5∩X6∩X7)∖(X1∪X2∪X3∪X4)	Inflammatory bowel disease|Hippo signaling pathway|Gap junction|Natural killer cell mediated cytotoxicity	4
TRUE	FALSE	FALSE	FALSE	TRUE	FALSE	TRUE	(X1∩X5∩X7)∖(X2∪X3∪X4∪X6)	Human immunodeficiency virus 1 infection|Leukocyte transendothelial migration|TNF signaling pathway|Influenza A	4
FALSE	FALSE	TRUE	FALSE	FALSE	FALSE	FALSE	(X3)∖(X1∪X2∪X4∪X5∪X6∪X7)	ECM-receptor interaction|Hypertrophic cardiomyopathy|Dilated cardiomyopathy	3
TRUE	TRUE	FALSE	TRUE	TRUE	TRUE	TRUE	(X1∩X2∩X4∩X5∩X6∩X7)∖(X3)	Colorectal cancer|p53 signaling pathway	2
FALSE	FALSE	FALSE	FALSE	TRUE	FALSE	TRUE	(X5∩X7)∖(X1∪X2∪X3∪X4∪X6)	Necroptosis|Pathogenic Escherichia coli infection	2
FALSE	FALSE	FALSE	FALSE	TRUE	TRUE	FALSE	(X5∩X6)∖(X1∪X2∪X3∪X4∪X7)	IL-17 signaling pathway|Epithelial cell signaling in Helicobacter pylori infection	2
TRUE	FALSE	FALSE	TRUE	FALSE	TRUE	TRUE	(X1∩X4∩X6∩X7)∖(X2∪X3∪X5)	Yersinia infection	1
TRUE	TRUE	TRUE	FALSE	FALSE	TRUE	TRUE	(X1∩X2∩X3∩X6∩X7)∖(X4∪X5)	Endocrine resistance	1
TRUE	FALSE	TRUE	FALSE	FALSE	TRUE	TRUE	(X1∩X3∩X6∩X7)∖(X2∪X4∪X5)	Thyroid hormone signaling pathway	1
FALSE	FALSE	TRUE	FALSE	FALSE	TRUE	TRUE	(X3∩X6∩X7)∖(X1∪X2∪X4∪X5)	Cell cycle	1
FALSE	TRUE	FALSE	FALSE	FALSE	TRUE	TRUE	(X2∩X6∩X7)∖(X1∪X3∪X4∪X5)	Transcriptional misregulation in cancer	1
TRUE	TRUE	TRUE	TRUE	TRUE	FALSE	TRUE	(X1∩X2∩X3∩X4∩X5∩X7)∖(X6)	Platinum drug resistance	1
TRUE	FALSE	FALSE	TRUE	TRUE	FALSE	TRUE	(X1∩X4∩X5∩X7)∖(X2∪X3∪X6)	NOD-like receptor signaling pathway	1
TRUE	FALSE	TRUE	FALSE	TRUE	FALSE	TRUE	(X1∩X3∩X5∩X7)∖(X2∪X4∪X6)	Apoptosis	1
TRUE	FALSE	TRUE	FALSE	FALSE	FALSE	TRUE	(X1∩X3∩X7)∖(X2∪X4∪X5∪X6)	Adrenergic signaling in cardiomyocytes	1
FALSE	FALSE	TRUE	FALSE	FALSE	FALSE	TRUE	(X3∩X7)∖(X1∪X2∪X4∪X5∪X6)	Arrhythmogenic right ventricular cardiomyopathy	1
TRUE	FALSE	FALSE	FALSE	TRUE	TRUE	FALSE	(X1∩X5∩X6)∖(X2∪X3∪X4∪X7)	Glucagon signaling pathway	1
TRUE	FALSE	FALSE	FALSE	FALSE	TRUE	FALSE	(X1∩X6)∖(X2∪X3∪X4∪X5∪X7)	Mitophagy - animal	1
FALSE	FALSE	TRUE	FALSE	TRUE	FALSE	FALSE	(X3∩X5)∖(X1∪X2∪X4∪X6∪X7)	Apoptosis - multiple species	1
FALSE	FALSE	FALSE	TRUE	FALSE	FALSE	FALSE	(X4)∖(X1∪X2∪X3∪X5∪X6∪X7)	Cytosolic DNA-sensing pathway	1
TRUE	FALSE	FALSE	FALSE	FALSE	FALSE	FALSE	(X1)∖(X2∪X3∪X4∪X5∪X6∪X7)	Intestinal immune network for IgA production	1
TRUE	TRUE	TRUE	TRUE	TRUE	TRUE	TRUE	X1∩X2∩X3∩X4∩X5∩X6∩X7		0
FALSE	TRUE	TRUE	TRUE	TRUE	TRUE	TRUE	(X2∩X3∩X4∩X5∩X6∩X7)∖(X1)		0
TRUE	FALSE	TRUE	TRUE	TRUE	TRUE	TRUE	(X1∩X3∩X4∩X5∩X6∩X7)∖(X2)		0
FALSE	FALSE	TRUE	TRUE	TRUE	TRUE	TRUE	(X3∩X4∩X5∩X6∩X7)∖(X1∪X2)		0
FALSE	TRUE	FALSE	TRUE	TRUE	TRUE	TRUE	(X2∩X4∩X5∩X6∩X7)∖(X1∪X3)		0
FALSE	FALSE	FALSE	TRUE	TRUE	TRUE	TRUE	(X4∩X5∩X6∩X7)∖(X1∪X2∪X3)		0
FALSE	TRUE	TRUE	FALSE	TRUE	TRUE	TRUE	(X2∩X3∩X5∩X6∩X7)∖(X1∪X4)		0
FALSE	FALSE	TRUE	FALSE	TRUE	TRUE	TRUE	(X3∩X5∩X6∩X7)∖(X1∪X2∪X4)		0
FALSE	TRUE	FALSE	FALSE	TRUE	TRUE	TRUE	(X2∩X5∩X6∩X7)∖(X1∪X3∪X4)		0
TRUE	TRUE	TRUE	TRUE	FALSE	TRUE	TRUE	(X1∩X2∩X3∩X4∩X6∩X7)∖(X5)		0
FALSE	TRUE	TRUE	TRUE	FALSE	TRUE	TRUE	(X2∩X3∩X4∩X6∩X7)∖(X1∪X5)		0
TRUE	FALSE	TRUE	TRUE	FALSE	TRUE	TRUE	(X1∩X3∩X4∩X6∩X7)∖(X2∪X5)		0
FALSE	FALSE	TRUE	TRUE	FALSE	TRUE	TRUE	(X3∩X4∩X6∩X7)∖(X1∪X2∪X5)		0
TRUE	TRUE	FALSE	TRUE	FALSE	TRUE	TRUE	(X1∩X2∩X4∩X6∩X7)∖(X3∪X5)		0
FALSE	TRUE	FALSE	TRUE	FALSE	TRUE	TRUE	(X2∩X4∩X6∩X7)∖(X1∪X3∪X5)		0
FALSE	FALSE	FALSE	TRUE	FALSE	TRUE	TRUE	(X4∩X6∩X7)∖(X1∪X2∪X3∪X5)		0
FALSE	TRUE	TRUE	FALSE	FALSE	TRUE	TRUE	(X2∩X3∩X6∩X7)∖(X1∪X4∪X5)		0
TRUE	TRUE	FALSE	FALSE	FALSE	TRUE	TRUE	(X1∩X2∩X6∩X7)∖(X3∪X4∪X5)		0
FALSE	TRUE	TRUE	TRUE	TRUE	FALSE	TRUE	(X2∩X3∩X4∩X5∩X7)∖(X1∪X6)		0
TRUE	FALSE	TRUE	TRUE	TRUE	FALSE	TRUE	(X1∩X3∩X4∩X5∩X7)∖(X2∪X6)		0
FALSE	FALSE	TRUE	TRUE	TRUE	FALSE	TRUE	(X3∩X4∩X5∩X7)∖(X1∪X2∪X6)		0
TRUE	TRUE	FALSE	TRUE	TRUE	FALSE	TRUE	(X1∩X2∩X4∩X5∩X7)∖(X3∪X6)		0
FALSE	TRUE	FALSE	TRUE	TRUE	FALSE	TRUE	(X2∩X4∩X5∩X7)∖(X1∪X3∪X6)		0
FALSE	FALSE	FALSE	TRUE	TRUE	FALSE	TRUE	(X4∩X5∩X7)∖(X1∪X2∪X3∪X6)		0
TRUE	TRUE	TRUE	FALSE	TRUE	FALSE	TRUE	(X1∩X2∩X3∩X5∩X7)∖(X4∪X6)		0
FALSE	TRUE	TRUE	FALSE	TRUE	FALSE	TRUE	(X2∩X3∩X5∩X7)∖(X1∪X4∪X6)		0
FALSE	FALSE	TRUE	FALSE	TRUE	FALSE	TRUE	(X3∩X5∩X7)∖(X1∪X2∪X4∪X6)		0
TRUE	TRUE	FALSE	FALSE	TRUE	FALSE	TRUE	(X1∩X2∩X5∩X7)∖(X3∪X4∪X6)		0
FALSE	TRUE	FALSE	FALSE	TRUE	FALSE	TRUE	(X2∩X5∩X7)∖(X1∪X3∪X4∪X6)		0
TRUE	TRUE	TRUE	TRUE	FALSE	FALSE	TRUE	(X1∩X2∩X3∩X4∩X7)∖(X5∪X6)		0
FALSE	TRUE	TRUE	TRUE	FALSE	FALSE	TRUE	(X2∩X3∩X4∩X7)∖(X1∪X5∪X6)		0
TRUE	FALSE	TRUE	TRUE	FALSE	FALSE	TRUE	(X1∩X3∩X4∩X7)∖(X2∪X5∪X6)		0
FALSE	FALSE	TRUE	TRUE	FALSE	FALSE	TRUE	(X3∩X4∩X7)∖(X1∪X2∪X5∪X6)		0
TRUE	TRUE	FALSE	TRUE	FALSE	FALSE	TRUE	(X1∩X2∩X4∩X7)∖(X3∪X5∪X6)		0
FALSE	TRUE	FALSE	TRUE	FALSE	FALSE	TRUE	(X2∩X4∩X7)∖(X1∪X3∪X5∪X6)		0
TRUE	FALSE	FALSE	TRUE	FALSE	FALSE	TRUE	(X1∩X4∩X7)∖(X2∪X3∪X5∪X6)		0
FALSE	FALSE	FALSE	TRUE	FALSE	FALSE	TRUE	(X4∩X7)∖(X1∪X2∪X3∪X5∪X6)		0
TRUE	TRUE	TRUE	FALSE	FALSE	FALSE	TRUE	(X1∩X2∩X3∩X7)∖(X4∪X5∪X6)		0
FALSE	TRUE	TRUE	FALSE	FALSE	FALSE	TRUE	(X2∩X3∩X7)∖(X1∪X4∪X5∪X6)		0
TRUE	TRUE	FALSE	FALSE	FALSE	FALSE	TRUE	(X1∩X2∩X7)∖(X3∪X4∪X5∪X6)		0
FALSE	TRUE	FALSE	FALSE	FALSE	FALSE	TRUE	(X2∩X7)∖(X1∪X3∪X4∪X5∪X6)		0
TRUE	TRUE	TRUE	TRUE	TRUE	TRUE	FALSE	(X1∩X2∩X3∩X4∩X5∩X6)∖(X7)		0
FALSE	TRUE	TRUE	TRUE	TRUE	TRUE	FALSE	(X2∩X3∩X4∩X5∩X6)∖(X1∪X7)		0
TRUE	FALSE	TRUE	TRUE	TRUE	TRUE	FALSE	(X1∩X3∩X4∩X5∩X6)∖(X2∪X7)		0
FALSE	FALSE	TRUE	TRUE	TRUE	TRUE	FALSE	(X3∩X4∩X5∩X6)∖(X1∪X2∪X7)		0
TRUE	TRUE	FALSE	TRUE	TRUE	TRUE	FALSE	(X1∩X2∩X4∩X5∩X6)∖(X3∪X7)		0
FALSE	TRUE	FALSE	TRUE	TRUE	TRUE	FALSE	(X2∩X4∩X5∩X6)∖(X1∪X3∪X7)		0
TRUE	FALSE	FALSE	TRUE	TRUE	TRUE	FALSE	(X1∩X4∩X5∩X6)∖(X2∪X3∪X7)		0
FALSE	FALSE	FALSE	TRUE	TRUE	TRUE	FALSE	(X4∩X5∩X6)∖(X1∪X2∪X3∪X7)		0
TRUE	TRUE	TRUE	FALSE	TRUE	TRUE	FALSE	(X1∩X2∩X3∩X5∩X6)∖(X4∪X7)		0
FALSE	TRUE	TRUE	FALSE	TRUE	TRUE	FALSE	(X2∩X3∩X5∩X6)∖(X1∪X4∪X7)		0
TRUE	FALSE	TRUE	FALSE	TRUE	TRUE	FALSE	(X1∩X3∩X5∩X6)∖(X2∪X4∪X7)		0
FALSE	FALSE	TRUE	FALSE	TRUE	TRUE	FALSE	(X3∩X5∩X6)∖(X1∪X2∪X4∪X7)		0
TRUE	TRUE	FALSE	FALSE	TRUE	TRUE	FALSE	(X1∩X2∩X5∩X6)∖(X3∪X4∪X7)		0
FALSE	TRUE	FALSE	FALSE	TRUE	TRUE	FALSE	(X2∩X5∩X6)∖(X1∪X3∪X4∪X7)		0
TRUE	TRUE	TRUE	TRUE	FALSE	TRUE	FALSE	(X1∩X2∩X3∩X4∩X6)∖(X5∪X7)		0
FALSE	TRUE	TRUE	TRUE	FALSE	TRUE	FALSE	(X2∩X3∩X4∩X6)∖(X1∪X5∪X7)		0
TRUE	FALSE	TRUE	TRUE	FALSE	TRUE	FALSE	(X1∩X3∩X4∩X6)∖(X2∪X5∪X7)		0
FALSE	FALSE	TRUE	TRUE	FALSE	TRUE	FALSE	(X3∩X4∩X6)∖(X1∪X2∪X5∪X7)		0
TRUE	TRUE	FALSE	TRUE	FALSE	TRUE	FALSE	(X1∩X2∩X4∩X6)∖(X3∪X5∪X7)		0
FALSE	TRUE	FALSE	TRUE	FALSE	TRUE	FALSE	(X2∩X4∩X6)∖(X1∪X3∪X5∪X7)		0
TRUE	FALSE	FALSE	TRUE	FALSE	TRUE	FALSE	(X1∩X4∩X6)∖(X2∪X3∪X5∪X7)		0
FALSE	FALSE	FALSE	TRUE	FALSE	TRUE	FALSE	(X4∩X6)∖(X1∪X2∪X3∪X5∪X7)		0
TRUE	TRUE	TRUE	FALSE	FALSE	TRUE	FALSE	(X1∩X2∩X3∩X6)∖(X4∪X5∪X7)		0
FALSE	TRUE	TRUE	FALSE	FALSE	TRUE	FALSE	(X2∩X3∩X6)∖(X1∪X4∪X5∪X7)		0
TRUE	FALSE	TRUE	FALSE	FALSE	TRUE	FALSE	(X1∩X3∩X6)∖(X2∪X4∪X5∪X7)		0
FALSE	FALSE	TRUE	FALSE	FALSE	TRUE	FALSE	(X3∩X6)∖(X1∪X2∪X4∪X5∪X7)		0
TRUE	TRUE	FALSE	FALSE	FALSE	TRUE	FALSE	(X1∩X2∩X6)∖(X3∪X4∪X5∪X7)		0
FALSE	TRUE	FALSE	FALSE	FALSE	TRUE	FALSE	(X2∩X6)∖(X1∪X3∪X4∪X5∪X7)		0
TRUE	TRUE	TRUE	TRUE	TRUE	FALSE	FALSE	(X1∩X2∩X3∩X4∩X5)∖(X6∪X7)		0
FALSE	TRUE	TRUE	TRUE	TRUE	FALSE	FALSE	(X2∩X3∩X4∩X5)∖(X1∪X6∪X7)		0
TRUE	FALSE	TRUE	TRUE	TRUE	FALSE	FALSE	(X1∩X3∩X4∩X5)∖(X2∪X6∪X7)		0
FALSE	FALSE	TRUE	TRUE	TRUE	FALSE	FALSE	(X3∩X4∩X5)∖(X1∪X2∪X6∪X7)		0
TRUE	TRUE	FALSE	TRUE	TRUE	FALSE	FALSE	(X1∩X2∩X4∩X5)∖(X3∪X6∪X7)		0
FALSE	TRUE	FALSE	TRUE	TRUE	FALSE	FALSE	(X2∩X4∩X5)∖(X1∪X3∪X6∪X7)		0
TRUE	FALSE	FALSE	TRUE	TRUE	FALSE	FALSE	(X1∩X4∩X5)∖(X2∪X3∪X6∪X7)		0
FALSE	FALSE	FALSE	TRUE	TRUE	FALSE	FALSE	(X4∩X5)∖(X1∪X2∪X3∪X6∪X7)		0
TRUE	TRUE	TRUE	FALSE	TRUE	FALSE	FALSE	(X1∩X2∩X3∩X5)∖(X4∪X6∪X7)		0
FALSE	TRUE	TRUE	FALSE	TRUE	FALSE	FALSE	(X2∩X3∩X5)∖(X1∪X4∪X6∪X7)		0
TRUE	FALSE	TRUE	FALSE	TRUE	FALSE	FALSE	(X1∩X3∩X5)∖(X2∪X4∪X6∪X7)		0
TRUE	TRUE	FALSE	FALSE	TRUE	FALSE	FALSE	(X1∩X2∩X5)∖(X3∪X4∪X6∪X7)		0
FALSE	TRUE	FALSE	FALSE	TRUE	FALSE	FALSE	(X2∩X5)∖(X1∪X3∪X4∪X6∪X7)		0
TRUE	TRUE	TRUE	TRUE	FALSE	FALSE	FALSE	(X1∩X2∩X3∩X4)∖(X5∪X6∪X7)		0
FALSE	TRUE	TRUE	TRUE	FALSE	FALSE	FALSE	(X2∩X3∩X4)∖(X1∪X5∪X6∪X7)		0
TRUE	FALSE	TRUE	TRUE	FALSE	FALSE	FALSE	(X1∩X3∩X4)∖(X2∪X5∪X6∪X7)		0
FALSE	FALSE	TRUE	TRUE	FALSE	FALSE	FALSE	(X3∩X4)∖(X1∪X2∪X5∪X6∪X7)		0
TRUE	TRUE	FALSE	TRUE	FALSE	FALSE	FALSE	(X1∩X2∩X4)∖(X3∪X5∪X6∪X7)		0
FALSE	TRUE	FALSE	TRUE	FALSE	FALSE	FALSE	(X2∩X4)∖(X1∪X3∪X5∪X6∪X7)		0
TRUE	FALSE	FALSE	TRUE	FALSE	FALSE	FALSE	(X1∩X4)∖(X2∪X3∪X5∪X6∪X7)		0
TRUE	TRUE	TRUE	FALSE	FALSE	FALSE	FALSE	(X1∩X2∩X3)∖(X4∪X5∪X6∪X7)		0
FALSE	TRUE	TRUE	FALSE	FALSE	FALSE	FALSE	(X2∩X3)∖(X1∪X4∪X5∪X6∪X7)		0
TRUE	FALSE	TRUE	FALSE	FALSE	FALSE	FALSE	(X1∩X3)∖(X2∪X4∪X5∪X6∪X7)		0
TRUE	TRUE	FALSE	FALSE	FALSE	FALSE	FALSE	(X1∩X2)∖(X3∪X4∪X5∪X6∪X7)		0
FALSE	TRUE	FALSE	FALSE	FALSE	FALSE	FALSE	(X2)∖(X1∪X3∪X4∪X5∪X6∪X7)		0
