# Supplementary material for: Longitudinal associations between microRNAs and weight in the diabetes prevention program
Source: Front Endocrinol (Lausanne). 2024 Sep 18;15:1419812. doi: 10.3389/fendo.2024.1419812 (PMC11445047; doi:10.3389/fendo.2024.1419812)
Supplement: Supplementary file 3 [file DataSheet3.xlsx]

## Sheet: miR-126
Description / pathway	geneID	Count
MicroRNAs in cancer	SLC45A3/CCNE2/CRK/VEGFA/PIK3R2/IRS1/E2F1/DNMT1/KRAS/CRKL/BCL2/SIRT1/EZH2/ROCK1	14
Human cytomegalovirus infection	CRK/VEGFA/PIK3R2/E2F1/KRAS/CXCL12/CRKL/CXCR4/NFKBIA/ROCK1/AKT1/JAK1	12
Chemokine signaling pathway	CRK/PIK3R2/KRAS/PIK3CG/CXCL12/CRKL/FOXO3/CXCR4/NFKBIA/ROCK1/AKT1	11
Neurotrophin signaling pathway	CRK/PIK3R2/IRS1/KRAS/CRKL/FOXO3/BCL2/NFKBIA/AKT1	9
Chronic myeloid leukemia	CRK/PIK3R2/E2F1/KRAS/CRKL/NFKBIA/AKT1	7
EGFR tyrosine kinase inhibitor resistance	VEGFA/PIK3R2/KRAS/FOXO3/BCL2/AKT1/JAK1	7
FoxO signaling pathway	PLK2/PIK3R2/IRS1/KRAS/FOXO3/SIRT1/AKT1/PLK4	8
Prostate cancer	CCNE2/PIK3R2/E2F1/KRAS/BCL2/NFKBIA/AKT1	7
Longevity regulating pathway - multiple species	PIK3R2/IRS1/KRAS/FOXO3/SIRT1/AKT1	6
PI3K-Akt signaling pathway	CCNE2/VEGFA/PIK3R2/IRS1/KRAS/PIK3CG/TEK/FOXO3/BCL2/AKT1/JAK1	11
Hepatitis B	CCNE2/PIK3R2/E2F1/KRAS/BCL2/NFKBIA/AKT1/JAK1	8
Renal cell carcinoma	CRK/VEGFA/PIK3R2/KRAS/CRKL/AKT1	6
Pancreatic cancer	VEGFA/PIK3R2/E2F1/KRAS/AKT1/JAK1	6
Kaposi sarcoma-associated herpesvirus infection	VEGFA/PIK3R2/E2F1/KRAS/PIK3CG/NFKBIA/AKT1/JAK1	8
Longevity regulating pathway	PIK3R2/IRS1/KRAS/FOXO3/SIRT1/AKT1	6
Small cell lung cancer	CCNE2/PIK3R2/E2F1/BCL2/NFKBIA/AKT1	6
Human immunodeficiency virus 1 infection	CRK/PIK3R2/KRAS/CRKL/BCL2/CXCR4/NFKBIA/AKT1	8
Gastric cancer	CCNE2/PIK3R2/E2F1/KRAS/BCL2/LRP6/AKT1	7
AGE-RAGE signaling pathway in diabetic complications	VEGFA/PIK3R2/VCAM1/KRAS/BCL2/AKT1	6
Cellular senescence	CCNE2/PIK3R2/E2F1/KRAS/FOXO3/SIRT1/AKT1	7
Human T-cell leukemia virus 1 infection	CCNE2/PIK3R2/E2F1/KRAS/MMP7/NFKBIA/AKT1/JAK1	8
Regulation of actin cytoskeleton	CRK/PIK3R2/KRAS/CXCL12/CRKL/CXCR4/ROCK1/AKT1	8
Shigellosis	CRK/PIK3R2/CRKL/FOXO3/BCL2/NFKBIA/ROCK1/AKT1	8
Growth hormone synthesis, secretion and action	CRK/PIK3R2/IRS1/KRAS/CRKL/AKT1	6
Non-small cell lung cancer	PIK3R2/E2F1/KRAS/FOXO3/AKT1	5
Epstein-Barr virus infection	CCNE2/PIK3R2/E2F1/BCL2/NFKBIA/AKT1/JAK1	7
Focal adhesion	CRK/VEGFA/PIK3R2/CRKL/BCL2/ROCK1/AKT1	7
Insulin signaling pathway	CRK/PIK3R2/IRS1/KRAS/CRKL/AKT1	6
Yersinia infection	CRK/PIK3R2/CRKL/NFKBIA/ROCK1/AKT1	6
Measles	CCNE2/PIK3R2/BCL2/NFKBIA/AKT1/JAK1	6
Rap1 signaling pathway	CRK/VEGFA/PIK3R2/KRAS/TEK/CRKL/AKT1	7
ErbB signaling pathway	CRK/PIK3R2/KRAS/CRKL/AKT1	5
Chemical carcinogenesis - receptor activation	VEGFA/PIK3R2/E2F1/KRAS/PGR/BCL2/AKT1	7
Breast cancer	PIK3R2/E2F1/KRAS/PGR/LRP6/AKT1	6
PD-L1 expression and PD-1 checkpoint pathway in cancer	PIK3R2/KRAS/NFKBIA/AKT1/JAK1	5
mTOR signaling pathway	PIK3R2/IRS1/KRAS/SLC7A5/LRP6/AKT1	6
Hepatitis C	PIK3R2/E2F1/KRAS/NFKBIA/AKT1/JAK1	6
Endocrine resistance	PIK3R2/E2F1/KRAS/BCL2/AKT1	5
HIF-1 signaling pathway	VEGFA/PIK3R2/TEK/BCL2/AKT1	5
Endometrial cancer	PIK3R2/KRAS/FOXO3/AKT1	4
Toxoplasmosis	PIK3CG/BCL2/NFKBIA/AKT1/JAK1	5
VEGF signaling pathway	VEGFA/PIK3R2/KRAS/AKT1	4
Cholinergic synapse	PIK3R2/KRAS/PIK3CG/BCL2/AKT1	5
Axon guidance	RGS3/PIK3R2/KRAS/CXCL12/CXCR4/ROCK1	6
Leukocyte transendothelial migration	PIK3R2/VCAM1/CXCL12/CXCR4/ROCK1	5
Sphingolipid signaling pathway	PIK3R2/KRAS/BCL2/ROCK1/AKT1	5
AMPK signaling pathway	PIK3R2/IRS1/FOXO3/SIRT1/AKT1	5
Prolactin signaling pathway	PIK3R2/KRAS/FOXO3/AKT1	4
Central carbon metabolism in cancer	PIK3R2/KRAS/SLC7A5/AKT1	4
Relaxin signaling pathway	VEGFA/PIK3R2/KRAS/NFKBIA/AKT1	5
Melanoma	PIK3R2/E2F1/KRAS/AKT1	4
Apoptosis	PIK3R2/KRAS/BCL2/NFKBIA/AKT1	5
MAPK signaling pathway	CRK/VEGFA/PTPN7/KRAS/TEK/CRKL/AKT1	7
Glioma	PIK3R2/E2F1/KRAS/AKT1	4
Estrogen signaling pathway	PIK3R2/KRAS/PGR/BCL2/AKT1	5
Lipid and atherosclerosis	PIK3R2/VCAM1/KRAS/BCL2/NFKBIA/AKT1	6
Fluid shear stress and atherosclerosis	VEGFA/PIK3R2/VCAM1/BCL2/AKT1	5
Signaling pathways regulating pluripotency of stem cells	PIK3R2/SOX2/KRAS/AKT1/JAK1	5
Chemical carcinogenesis - reactive oxygen species	VEGFA/PIK3R2/KRAS/FOXO3/NFKBIA/AKT1	6
B cell receptor signaling pathway	PIK3R2/KRAS/NFKBIA/AKT1	4
Colorectal cancer	PIK3R2/KRAS/BCL2/AKT1	4
Aldosterone-regulated sodium reabsorption	PIK3R2/IRS1/KRAS	3
Human papillomavirus infection	CCNE2/VEGFA/PIK3R2/E2F1/KRAS/AKT1/JAK1	7
Efferocytosis	CRK/MERTK/ADAM9/CRKL/SIRT1	5
Bladder cancer	VEGFA/E2F1/KRAS	3
Autophagy - animal	PIK3R2/IRS1/KRAS/BCL2/AKT1	5
Hepatocellular carcinoma	PIK3R2/E2F1/KRAS/LRP6/AKT1	5
Fc gamma R-mediated phagocytosis	CRK/PIK3R2/CRKL/AKT1	4
Progesterone-mediated oocyte maturation	PIK3R2/KRAS/PGR/AKT1	4
NF-kappa B signaling pathway	VCAM1/CXCL12/BCL2/NFKBIA	4
C-type lectin receptor signaling pathway	PIK3R2/KRAS/NFKBIA/AKT1	4
Toll-like receptor signaling pathway	PIK3R2/NFKBIA/AKT1/JAK1	4
Insulin resistance	PIK3R2/IRS1/NFKBIA/AKT1	4
TNF signaling pathway	PIK3R2/VCAM1/NFKBIA/AKT1	4
T cell receptor signaling pathway	PIK3R2/KRAS/NFKBIA/AKT1	4
Viral carcinogenesis	CCNE2/PIK3R2/KRAS/NFKBIA/JAK1	5
Proteoglycans in cancer	VEGFA/PIK3R2/KRAS/ROCK1/AKT1	5
Regulation of lipolysis in adipocytes	PIK3R2/IRS1/AKT1	3
Platelet activation	PIK3R2/PIK3CG/ROCK1/AKT1	4
GnRH secretion	PIK3R2/KRAS/AKT1	3
Osteoclast differentiation	PIK3R2/NFKBIA/AKT1/JAK1	4
Acute myeloid leukemia	PIK3R2/KRAS/AKT1	3
Fc epsilon RI signaling pathway	PIK3R2/KRAS/AKT1	3
Adipocytokine signaling pathway	IRS1/NFKBIA/AKT1	3
Alcoholic liver disease	FOXO3/SIRT1/NFKBIA/AKT1	4
Ras signaling pathway	VEGFA/PIK3R2/KRAS/TEK/AKT1	5
Platinum drug resistance	PIK3R2/BCL2/AKT1	3
Phospholipase D signaling pathway	PIK3R2/KRAS/PIK3CG/AKT1	4
Salmonella infection	PIK3CG/BCL2/NFKBIA/AKT1/ANXA2	5
Bacterial invasion of epithelial cells	CRK/PIK3R2/CRKL	3
JAK-STAT signaling pathway	PIK3R2/BCL2/AKT1/JAK1	4
cGMP-PKG signaling pathway	IRS1/PIK3CG/ROCK1/AKT1	4
Influenza A	PIK3R2/NFKBIA/AKT1/JAK1	4
Rheumatoid arthritis	VEGFA/TEK/CXCL12	3
Choline metabolism in cancer	PIK3R2/KRAS/AKT1	3
Chagas disease	PIK3R2/NFKBIA/AKT1	3
Mitophagy - animal	E2F1/KRAS/FOXO3	3
Thyroid hormone signaling pathway	PIK3R2/KRAS/AKT1	3
cAMP signaling pathway	PIK3R2/NFKBIA/ROCK1/AKT1	4
Type II diabetes mellitus	PIK3R2/IRS1	2
Carbohydrate digestion and absorption	PIK3R2/AKT1	2
Intestinal immune network for IgA production	CXCL12/CXCR4	2
Apelin signaling pathway	KRAS/PIK3CG/AKT1	3
Alzheimer disease	PIK3R2/IRS1/KRAS/LRP6/AKT1	5
Adrenergic signaling in cardiomyocytes	PIK3CG/BCL2/AKT1	3
Oxytocin signaling pathway	KRAS/PIK3CG/ROCK1	3
Non-alcoholic fatty liver disease	PIK3R2/IRS1/AKT1	3
Wnt signaling pathway	MMP7/LRP6/SIRT1	3
p53 signaling pathway	CCNE2/BCL2	2
Leishmaniasis	NFKBIA/JAK1	2
Tuberculosis	BCL2/AKT1/JAK1	3
NOD-like receptor signaling pathway	BCL2/NFKBIA/JAK1	3
Diabetic cardiomyopathy	PIK3R2/IRS1/AKT1	3
Th1 and Th2 cell differentiation	NFKBIA/JAK1	2
Viral protein interaction with cytokine and cytokine receptor	CXCL12/CXCR4	2
Parathyroid hormone synthesis, secretion and action	BCL2/LRP6	2
Glucagon signaling pathway	SIRT1/AKT1	2
TGF-beta signaling pathway	ROCK1/BMP2	2
Th17 cell differentiation	NFKBIA/JAK1	2
Coronavirus disease - COVID-19	PIK3R2/NFKBIA/JAK1	3

## Sheet: miR-15a
Description/Pathway	geneID	Count
MicroRNAs in cancer	BMI1/BCL2/CDKN1A	3
Platinum drug resistance	BCL2/CDKN1A	2
p53 signaling pathway	BCL2/CDKN1A	2
Colorectal cancer	BCL2/CDKN1A	2
Small cell lung cancer	BCL2/CDKN1A	2
Prostate cancer	BCL2/CDKN1A	2
Endocrine resistance	BCL2/CDKN1A	2
Parathyroid hormone synthesis, secretion and action	BCL2/CDKN1A	2
HIF-1 signaling pathway	BCL2/CDKN1A	2
Neurotrophin signaling pathway	BCL2/IRAK2	2
FoxO signaling pathway	PRMT1/CDKN1A	2
Gastric cancer	BCL2/CDKN1A	2
Hepatitis B	BCL2/CDKN1A	2
JAK-STAT signaling pathway	BCL2/CDKN1A	2
Tuberculosis	BCL2/IRAK2	2
Transcriptional misregulation in cancer	BMI1/CDKN1A	2
Epstein-Barr virus infection	BCL2/CDKN1A	2
Proteoglycans in cancer	TWIST1/CDKN1A	2

## Sheet: miR-192
Description/Pathway	geneID	Count
Small cell lung cancer	BCL2/CDKN1B/RB1/XIAP/ITGB1/ITGAV/AKT1	7
Focal adhesion	BCL2/XIAP/ITGB1/ITGAV/CAV1/AKT1/ITGB3	7
Fluid shear stress and atherosclerosis	BCL2/ACVR2B/ITGAV/CAV1/AKT1/ITGB3	6
Endocrine resistance	BCL2/CDKN1B/RB1/ESR1/AKT1	5
AGE-RAGE signaling pathway in diabetic complications	BCL2/PIM1/CDKN1B/AKT1/SERPINE1	5
Thyroid hormone signaling pathway	ATP1B1/ITGAV/ESR1/AKT1/ITGB3	5
Proteoglycans in cancer	ITGB1/ITGAV/CAV1/ESR1/AKT1/ITGB3	6
MicroRNAs in cancer	BCL2/PIM1/CDKN1B/DICER1/BMI1/ITGB3/ZEB2	7
ECM-receptor interaction	ITGB1/ITGAV/ITGB3/CD47	4
Prostate cancer	BCL2/CDKN1B/RB1/AKT1	4
HIF-1 signaling pathway	BCL2/CDKN1B/AKT1/SERPINE1	4
Toxoplasmosis	BCL2/XIAP/ITGB1/AKT1	4
Chemical carcinogenesis - receptor activation	BCL2/RB1/XIAP/ESR1/AKT1	5
Human papillomavirus infection	CDKN1B/RB1/ITGB1/ITGAV/AKT1/ITGB3	6
Apoptosis	BCL2/LMNB2/XIAP/AKT1	4
PI3K-Akt signaling pathway	BCL2/CDKN1B/ITGB1/ITGAV/AKT1/ITGB3	6
Gastric cancer	BCL2/CDKN1B/RB1/AKT1	4
Platinum drug resistance	BCL2/XIAP/AKT1	3
Adrenergic signaling in cardiomyocytes	BCL2/ATP1B1/SCN5A/AKT1	4
Chronic myeloid leukemia	CDKN1B/RB1/AKT1	3
Cell cycle	CDC7/MAD2L1/CDKN1B/RB1	4
Arrhythmogenic right ventricular cardiomyopathy	ITGB1/ITGAV/ITGB3	3
Hypertrophic cardiomyopathy	ITGB1/ITGAV/ITGB3	3
Apoptosis - multiple species	BCL2/XIAP	2
Dilated cardiomyopathy	ITGB1/ITGAV/ITGB3	3
Epstein-Barr virus infection	BCL2/CDKN1B/RB1/AKT1	4

## Sheet: miR-197
Description/Pathway	geneID	Count
Yersinia infection	IL18/MAPK1/MEFV	3
NOD-like receptor signaling pathway	IL18/MAPK1/MEFV	3
Endometrial cancer	FOXO3/MAPK1	2
Shigellosis	FOXO3/IL18/MAPK1	3
Prolactin signaling pathway	FOXO3/MAPK1	2
Non-small cell lung cancer	FOXO3/MAPK1	2
Platinum drug resistance	PMAIP1/MAPK1	2
p53 signaling pathway	CD82/PMAIP1	2
Cytosolic DNA-sensing pathway	IL18/MEFV	2
EGFR tyrosine kinase inhibitor resistance	FOXO3/MAPK1	2
Colorectal cancer	PMAIP1/MAPK1	2

## Sheet: miR-23a
Description/Pathway	geneID	Count
Hepatitis B	FAS/CXCL8/APAF1/SMAD3/STAT3/CHUK/TGFB2/BCL2/PRKCA	9
EGFR tyrosine kinase inhibitor resistance	IL6R/FOXO3/PTEN/STAT3/FGF2/BCL2/PRKCA	7
Cellular senescence	FOXO3/PTEN/CXCL8/FOXM1/TSC1/SMAD3/TGFB2/SIRT1	8
PI3K-Akt signaling pathway	IL6R/FOXO3/PTEN/PPP2R5E/LPAR1/HSP90AA1/TSC1/CHUK/FGF2/BCL2/PRKCA	11
Human cytomegalovirus infection	CXCL12/IL6R/FAS/CXCL8/TSC1/STAT3/CHUK/PRKCA/TRAF5	9
FoxO signaling pathway	FOXO3/PTEN/SMAD3/STAT3/CHUK/TGFB2/SIRT1	7
Small cell lung cancer	PTEN/APAF1/XIAP/CHUK/BCL2/TRAF5	6
Gastric cancer	CDH1/FZD5/LRP5/SMAD3/FGF2/TGFB2/BCL2	7
AGE-RAGE signaling pathway in diabetic complications	CXCL8/SMAD3/STAT3/TGFB2/BCL2/PRKCA	6
Lipid and atherosclerosis	FAS/CXCL8/APAF1/HSP90AA1/STAT3/CHUK/BCL2/PRKCA	8
NF-kappa B signaling pathway	CXCL12/CXCL8/XIAP/CHUK/BCL2/TRAF5	6
Th17 cell differentiation	IL6R/HSP90AA1/SMAD3/STAT3/CHUK/FOXP3	6
HIF-1 signaling pathway	IL6R/LDHA/LDHB/STAT3/BCL2/PRKCA	6
Epstein-Barr virus infection	HES1/FAS/APAF1/STAT3/CHUK/BCL2/TRAF5	7
Proteoglycans in cancer	PTPN11/FAS/FZD5/STAT3/FGF2/TGFB2/PRKCA	7
Alcoholic liver disease	PPARGC1A/FOXO3/FAS/CXCL8/CHUK/SIRT1	6
mTOR signaling pathway	PTEN/FZD5/LRP5/TSC1/CHUK/PRKCA	6
Necroptosis	FAS/XIAP/HSP90AA1/STAT3/BCL2/TRAF5	6
MicroRNAs in cancer	PTEN/SPRY2/STAT3/GLS/TGFB2/BCL2/PRKCA/SIRT1	8
Hepatocellular carcinoma	PTEN/FZD5/LRP5/SMAD3/TGFB2/PRKCA	6
Toxoplasmosis	XIAP/STAT3/CHUK/TGFB2/BCL2	5
TNF signaling pathway	IRF1/FAS/XIAP/CHUK/TRAF5	5
Human papillomavirus infection	HES1/PTEN/IRF1/FAS/PPP2R5E/FZD5/TSC1/CHUK	8
Inflammatory bowel disease	SMAD3/STAT3/TGFB2/FOXP3	4
AMPK signaling pathway	PPARGC1A/FOXO3/PPP2R5E/TSC1/SIRT1	5
NOD-like receptor signaling pathway	CXCL8/XIAP/HSP90AA1/CHUK/BCL2/TRAF5	6
Adipocytokine signaling pathway	PPARGC1A/PTPN11/STAT3/CHUK	4
Prolactin signaling pathway	FOXO3/IRF1/STAT3/SOCS6	4
Central carbon metabolism in cancer	PTEN/LDHA/LDHB/GLS	4
Platinum drug resistance	FAS/APAF1/XIAP/BCL2	4
Apoptosis - multiple species	APAF1/XIAP/BCL2	3
p53 signaling pathway	PTEN/FAS/APAF1/BCL2	4
Pancreatic cancer	SMAD3/STAT3/CHUK/TGFB2	4
Chronic myeloid leukemia	PTPN11/SMAD3/CHUK/TGFB2	4
Apoptosis	FAS/APAF1/XIAP/CHUK/BCL2	5
Measles	FAS/APAF1/STAT3/CHUK/BCL2	5
Chemical carcinogenesis - receptor activation	XIAP/HSP90AA1/STAT3/FGF2/BCL2/PRKCA	6
Signaling pathways regulating pluripotency of stem cells	FZD5/SMAD3/STAT3/SMAD5/FGF2	5
Breast cancer	HES1/PTEN/FZD5/LRP5/FGF2	5
Phospholipase D signaling pathway	PTPN11/CXCL8/LPAR1/TSC1/PRKCA	5
Longevity regulating pathway	PPARGC1A/FOXO3/TSC1/SIRT1	4
PD-L1 expression and PD-1 checkpoint pathway in cancer	PTEN/PTPN11/STAT3/CHUK	4
IL-17 signaling pathway	CXCL8/HSP90AA1/CHUK/TRAF5	4
Prostate cancer	PTEN/HSP90AA1/CHUK/BCL2	4
JAK-STAT signaling pathway	IL6R/PTPN11/STAT3/SOCS6/BCL2	5
Chagas disease	FAS/CXCL8/CHUK/TGFB2	4
Amoebiasis	CXCL8/ARG1/TGFB2/PRKCA	4
Influenza A	FAS/CXCL8/APAF1/CHUK/PRKCA	5
Wnt signaling pathway	FZD5/LRP5/SMAD3/PRKCA/SIRT1	5
Parathyroid hormone synthesis, secretion and action	MEF2C/LRP5/BCL2/PRKCA	4
Glucagon signaling pathway	PPARGC1A/LDHA/LDHB/SIRT1	4
Insulin resistance	PPARGC1A/PTEN/PTPN11/STAT3	4
Endometrial cancer	FOXO3/PTEN/CDH1	3
Chemokine signaling pathway	CXCL12/FOXO3/CXCL8/STAT3/CHUK	5
Kaposi sarcoma-associated herpesvirus infection	FAS/CXCL8/STAT3/CHUK/FGF2	5
Sphingolipid signaling pathway	PTEN/PPP2R5E/BCL2/PRKCA	4
Pathogenic Escherichia coli infection	PTPN11/FAS/CXCL8/LPAR1/CHUK	5
MAPK signaling pathway	FAS/MEF2C/CHUK/FGF2/TGFB2/PRKCA	6
Human immunodeficiency virus 1 infection	FAS/CHUK/BCL2/PRKCA/TRAF5	5
Arginine biosynthesis	GLS/ARG1	2
Epithelial cell signaling in Helicobacter pylori infection	PTPN11/CXCL8/CHUK	3
Apelin signaling pathway	PPARGC1A/CDH1/MEF2C/SMAD3	4
Fluid shear stress and atherosclerosis	MEF2C/HSP90AA1/CHUK/BCL2	4
Melanoma	PTEN/CDH1/FGF2	3
Non-small cell lung cancer	FOXO3/STAT3/PRKCA	3
Human T-cell leukemia virus 1 infection	PTEN/XIAP/SMAD3/CHUK/TGFB2	5
Coronavirus disease - COVID-19	IL6R/CXCL8/STAT3/CHUK/PRKCA	5
Maturity onset diabetes of the young	HES1/HNF1B	2
Hippo signaling pathway	CDH1/FZD5/SMAD3/TGFB2	4
Hepatitis C	FAS/APAF1/STAT3/CHUK	4
Shigellosis	FOXO3/CXCL8/CHUK/BCL2/TRAF5	5
Colorectal cancer	SMAD3/TGFB2/BCL2	3
Gap junction	LPAR1/GJA1/PRKCA	3
Autophagy - animal	PTEN/LAMP1/TSC1/BCL2	4
Propanoate metabolism	LDHA/LDHB	2
Rheumatoid arthritis	CXCL12/CXCL8/TGFB2	3
Tuberculosis	APAF1/LAMP1/TGFB2/BCL2	4
African trypanosomiasis	FAS/PRKCA	2
Viral protein interaction with cytokine and cytokine receptor	CXCL12/IL6R/CXCL8	3
C-type lectin receptor signaling pathway	PTPN11/IRF1/CHUK	3
Bladder cancer	CDH1/CXCL8	2
TGF-beta signaling pathway	SMAD3/SMAD5/TGFB2	3
Cytokine-cytokine receptor interaction	CXCL12/IL6R/FAS/CXCL8/TGFB2	5
Focal adhesion	PTEN/XIAP/BCL2/PRKCA	4
Diabetic cardiomyopathy	PTEN/SMAD3/TGFB2/PRKCA	4
Leukocyte transendothelial migration	CXCL12/PTPN11/PRKCA	3
Pyruvate metabolism	LDHA/LDHB	2
Neurotrophin signaling pathway	FOXO3/PTPN11/BCL2	3
Rap1 signaling pathway	CDH1/LPAR1/FGF2/PRKCA	4
T cell receptor signaling pathway	PTPN11/PPP2R5E/CHUK	3
Malaria	CXCL8/TGFB2	2
Cysteine and methionine metabolism	LDHA/LDHB	2
Chemical carcinogenesis - reactive oxygen species	FOXO3/PTEN/PTPN11/CHUK	4
Fanconi anemia pathway	HES1/FANCG	2
Natural killer cell mediated cytotoxicity	PTPN11/FAS/PRKCA	3
Legionellosis	CXCL8/APAF1	2
Osteoclast differentiation	TMEM64/CHUK/TGFB2	3
Ras signaling pathway	PTPN11/CHUK/FGF2/PRKCA	4

## Sheet: miR-27a
Description/Pathway	geneID	Count
Colorectal cancer	APC/EGFR/TP53/CCND1/GRB2/KRAS/SMAD4/SMAD2/GSK3B/RHOA/SMAD3	11
FoxO signaling pathway	FOXO1/IGF1/EGFR/CCND1/BNIP3/GRB2/KRAS/SMAD4/MAPK14/PRKAA2/PTEN/SMAD3	12
Hepatocellular carcinoma	APC/NFE2L2/EGFR/TP53/MET/CCND1/GRB2/KRAS/SMAD4/SMAD2/GSK3B/PTEN/SMAD3	13
Gastric cancer	APC/EGFR/TP53/MET/CCND1/GRB2/KRAS/SMAD4/SMAD2/GSK3B/RXRA/SMAD3	12
Prostate cancer	FOXO1/IGF1/EGFR/TP53/CCND1/GRB2/KRAS/GSK3B/CREB1/PTEN	10
PI3K-Akt signaling pathway	IGF1/EGFR/TP53/MET/CCND1/YWHAZ/PIK3CG/GRB2/KRAS/PHLPP2/PRKAA2/GSK3B/RXRA/CREB1/SYK/PTEN	16
Endometrial cancer	APC/EGFR/TP53/CCND1/GRB2/KRAS/GSK3B/PTEN	8
Hepatitis C	EGFR/TP53/CCND1/YWHAZ/LDLR/IFNG/GRB2/KRAS/GSK3B/RXRA/APAF1	11
Lipid and atherosclerosis	ABCA1/NFE2L2/TP53/MAP2K4/PPARG/LDLR/KRAS/MAPK14/GSK3B/RXRA/RHOA/APAF1	12
Th17 cell differentiation	IFNG/SMAD4/SMAD2/GATA3/MAPK14/HIF1A/RARA/RXRA/SMAD3	9
Signaling pathways regulating pluripotency of stem cells	APC/IGF1/GRB2/KRAS/SMAD4/SMAD2/MAPK14/GSK3B/SMAD5/SMAD3	10
Breast cancer	SP1/APC/IGF1/EGFR/TP53/CCND1/GRB2/KRAS/GSK3B/PTEN	10
Cell cycle	WEE1/PDS5B/TP53/CCND1/YWHAZ/SMAD4/SMAD2/GSK3B/CDC27/SMAD3	10
AMPK signaling pathway	FOXO1/IGF1/CCND1/PPARG/CAB39L/PRKAA2/HMGCR/CREB1/FASN	9
Hepatitis B	TP53/YWHAZ/MAP2K4/GRB2/KRAS/SMAD4/MAPK14/CREB1/APAF1/SMAD3	10
Proteoglycans in cancer	IGF1/EGFR/TP53/MET/CCND1/GRB2/KRAS/SMAD2/MAPK14/HIF1A/RHOA	11
Endocrine resistance	SP1/IGF1/EGFR/TP53/CCND1/GRB2/KRAS/MAPK14	8
Melanoma	IGF1/EGFR/TP53/MET/CCND1/KRAS/PTEN	7
Non-small cell lung cancer	EGFR/TP53/MET/CCND1/GRB2/KRAS/RXRA	7
Glioma	IGF1/EGFR/TP53/CCND1/GRB2/KRAS/PTEN	7
Pancreatic cancer	EGFR/TP53/CCND1/KRAS/SMAD4/SMAD2/SMAD3	7
Transcriptional misregulation in cancer	FOXO1/SP1/IGF1/PAX3/TP53/MET/PPARG/HOXA10/RARA/RXRA	10
Kaposi sarcoma-associated herpesvirus infection	TP53/CCND1/MAP2K4/PIK3CG/KRAS/MAPK14/HIF1A/GSK3B/CREB1/SYK	10
EGFR tyrosine kinase inhibitor resistance	IGF1/EGFR/MET/GRB2/KRAS/GSK3B/PTEN	7
mTOR signaling pathway	IGF1/LPIN1/CAB39L/GRB2/KRAS/PRKAA2/GSK3B/PTEN/RHOA	9
Cellular senescence	FOXO1/HIPK2/TP53/CCND1/KRAS/SMAD2/MAPK14/PTEN/SMAD3	9
Thyroid hormone signaling pathway	FOXO1/THRB/TP53/CCND1/KRAS/HIF1A/GSK3B/RXRA	8
MicroRNAs in cancer	SPRY2/APC/EGFR/TP53/MET/CCND1/GRB2/KRAS/EZH2/CCNG1/PTEN/RHOA	12
Longevity regulating pathway	FOXO1/IGF1/TP53/PPARG/KRAS/PRKAA2/CREB1	7
Relaxin signaling pathway	MMP13/EGFR/MAP2K4/GRB2/KRAS/SMAD2/MAPK14/CREB1	8
Wnt signaling pathway	APC/TP53/CCND1/SMAD4/DKK2/GSK3B/SFRP1/RHOA/SMAD3	9
Human T-cell leukemia virus 1 infection	TP53/CCND1/MAP2K4/KRAS/SMAD4/SMAD2/CDC27/CREB1/PTEN/SMAD3	10
Human cytomegalovirus infection	SP1/EGFR/TP53/CCND1/GRB2/KRAS/MAPK14/GSK3B/CREB1/RHOA	10
Thyroid cancer	TP53/CCND1/PPARG/KRAS/RXRA	5
AGE-RAGE signaling pathway in diabetic complications	FOXO1/CCND1/KRAS/SMAD4/SMAD2/MAPK14/SMAD3	7
Alcoholic liver disease	FOXO1/CCND1/MAP2K4/LPIN1/MAPK14/PRKAA2/GSK3B/FASN	8
Prolactin signaling pathway	CCND1/GRB2/KRAS/MAPK14/GSK3B/SOCS6	6
Central carbon metabolism in cancer	EGFR/TP53/MET/KRAS/HIF1A/PTEN	6
Parathyroid hormone synthesis, secretion and action	SP1/MMP13/EGFR/GATA3/RXRA/CREB1/RHOA	7
TGF-beta signaling pathway	SP1/IFNG/SMAD4/SMAD2/SMAD5/RHOA/SMAD3	7
p53 signaling pathway	IGF1/TP53/CCND1/CCNG1/PTEN/APAF1	6
Chronic myeloid leukemia	TP53/CCND1/GRB2/KRAS/SMAD4/SMAD3	6
Hippo signaling pathway	APC/CCND1/YWHAZ/SMAD4/SMAD2/GSK3B/YAP1/SMAD3	8
Growth hormone synthesis, secretion and action	IGF1/MAP2K4/GRB2/KRAS/MAPK14/GSK3B/CREB1	7
Chemical carcinogenesis - reactive oxygen species	NFE2L2/EGFR/MET/MAP2K4/GRB2/KRAS/MAPK14/HIF1A/PTEN	9
PD-L1 expression and PD-1 checkpoint pathway in cancer	EGFR/IFNG/KRAS/MAPK14/HIF1A/PTEN	6
Tuberculosis	IFNG/LAMP2/MAPK14/MRC1/CREB1/SYK/RHOA/APAF1	8
Apelin signaling pathway	CCND1/PIK3CG/KRAS/SMAD4/SMAD2/PRKAA2/SMAD3	7
Fluid shear stress and atherosclerosis	NFE2L2/TP53/MAP2K4/IFNG/MAPK14/PRKAA2/RHOA	7
Mitophagy - animal	SP1/TP53/BNIP3/KRAS/HIF1A/PINK1	6
Focal adhesion	IGF1/EGFR/MET/CCND1/GRB2/GSK3B/PTEN/RHOA	8
Viral carcinogenesis	TP53/CCND1/YWHAZ/GRB2/KRAS/CREB1/SYK/RHOA	8
Fc epsilon RI signaling pathway	MAP2K4/GRB2/KRAS/MAPK14/SYK	5
Insulin resistance	FOXO1/PRKAA2/GSK3B/CREB1/PTEN/GFPT2	6
Cushing syndrome	SP1/APC/EGFR/CCND1/LDLR/GSK3B/CREB1	7
Human papillomavirus infection	FOXO1/APC/EGFR/TP53/CCND1/GRB2/KRAS/GSK3B/CREB1/PTEN	10
Bladder cancer	EGFR/TP53/CCND1/KRAS	4
Neurotrophin signaling pathway	TP53/GRB2/KRAS/MAPK14/GSK3B/RHOA	6
T cell receptor signaling pathway	IFNG/GRB2/KRAS/MAPK14/GSK3B/RHOA	6
ErbB signaling pathway	EGFR/MAP2K4/GRB2/KRAS/GSK3B	5
Osteoclast differentiation	PPARG/IFNG/GRB2/MAPK14/CREB1/SYK	6
Insulin signaling pathway	FOXO1/GRB2/KRAS/PRKAA2/GSK3B/FASN	6
Estrogen signaling pathway	SP1/EGFR/GRB2/KRAS/RARA/CREB1	6
Small cell lung cancer	TP53/CCND1/RXRA/PTEN/APAF1	5
Adherens junction	EGFR/MET/SMAD4/RHOA/SMAD3	5
GnRH signaling pathway	EGFR/MAP2K4/GRB2/KRAS/MAPK14	5
Choline metabolism in cancer	SP1/EGFR/GRB2/KRAS/HIF1A	5
Diabetic cardiomyopathy	SP1/SMAD2/MAPK14/GSK3B/PTEN/GFPT2/SMAD3	7
Phospholipase D signaling pathway	EGFR/PIK3CG/GRB2/KRAS/SYK/RHOA	6
Oxytocin signaling pathway	EGFR/CCND1/PIK3CG/KRAS/PRKAA2/RHOA	6
Longevity regulating pathway - multiple species	FOXO1/IGF1/KRAS/PRKAA2	4
Efferocytosis	ABCA1/PPARG/MAPK14/HIF1A/RXRA/CREB1	6
Inflammatory bowel disease	IFNG/SMAD2/GATA3/SMAD3	4
Autophagy - animal	BNIP3/KRAS/LAMP2/PRKAA2/HIF1A/PTEN	6
Acute myeloid leukemia	CCND1/GRB2/KRAS/RARA	4
Renal cell carcinoma	MET/GRB2/KRAS/HIF1A	4
Epithelial cell signaling in Helicobacter pylori infection	EGFR/MET/MAP2K4/MAPK14	4
MAPK signaling pathway	IGF1/EGFR/TP53/MET/MAP2K4/GRB2/KRAS/MAPK14	8
Sphingolipid signaling pathway	TP53/KRAS/MAPK14/PTEN/RHOA	5
Axon guidance	SEMA6A/MET/SEMA7A/KRAS/GSK3B/RHOA	6
Shigellosis	FOXO1/EGFR/TP53/BNIP3/MAPK14/GSK3B/RHOA	7
B cell receptor signaling pathway	GRB2/KRAS/GSK3B/SYK	4
Epstein-Barr virus infection	TP53/CCND1/MAP2K4/MAPK14/SYK/APAF1	6
Rap1 signaling pathway	IGF1/EGFR/MET/KRAS/MAPK14/RHOA	6
Chemical carcinogenesis - receptor activation	EGFR/CCND1/GRB2/KRAS/RXRA/CREB1	6
IL-17 signaling pathway	MMP13/IFNG/MAPK14/GSK3B	4
Non-alcoholic fatty liver disease	PPARG/MAPK14/PRKAA2/GSK3B/RXRA	5
Progesterone-mediated oocyte maturation	IGF1/KRAS/MAPK14/CDC27	4
Chagas disease	MAP2K4/IFNG/SMAD2/MAPK14	4
C-type lectin receptor signaling pathway	KRAS/MAPK14/SYK/RHOA	4
Thermogenesis	PPARG/GRB2/KRAS/MAPK14/PRKAA2/CREB1	6
JAK-STAT signaling pathway	EGFR/CCND1/IFNG/GRB2/SOCS6	5
Ras signaling pathway	IGF1/EGFR/MET/GRB2/KRAS/RHOA	6
HIF-1 signaling pathway	IGF1/EGFR/IFNG/HIF1A	4
Toxoplasmosis	LDLR/PIK3CG/IFNG/MAPK14	4
Basal cell carcinoma	APC/TP53/GSK3B	3
Cortisol synthesis and secretion	SP1/LDLR/CREB1	3
Platelet activation	PIK3CG/MAPK14/SYK/RHOA	4
Chemokine signaling pathway	PIK3CG/GRB2/KRAS/GSK3B/RHOA	5
Oocyte meiosis	IGF1/YWHAZ/MAPK14/CDC27	4
Natural killer cell mediated cytotoxicity	IFNG/GRB2/KRAS/SYK	4
Yersinia infection	MAP2K4/MAPK14/GSK3B/RHOA	4
Measles	TP53/CCND1/GSK3B/APAF1	4
Circadian rhythm	PRKAA2/CREB1	2
Gap junction	EGFR/GRB2/KRAS	3
Bile secretion	LDLR/RXRA/HMGCR	3
Aldosterone-regulated sodium reabsorption	IGF1/KRAS	2
Th1 and Th2 cell differentiation	IFNG/GATA3/MAPK14	3
Ferroptosis	TP53/SLC7A11	2
Melanogenesis	KRAS/GSK3B/CREB1	3
Endocytosis	EGFR/LDLR/SMAD2/RHOA/SMAD3	5
Glucagon signaling pathway	FOXO1/PRKAA2/CREB1	3

## Sheet: miR-320a
Description/Pathway	geneID	Count
PI3K-Akt signaling pathway	MCL1/MAPK1/IGF1R/MYC/ITGB3/RAC1/PTEN/KITLG/YWHAZ/VEGFA/CDK6/ANGPT2/FGF1/PIK3CA/AKT3/IL4	16
Rap1 signaling pathway	MAPK1/IGF1R/ITGB3/GNAI1/RAC1/KITLG/VEGFA/CTNNB1/CRKL/ANGPT2/FGF1/PIK3CA/AKT3	13
Human cytomegalovirus infection	MAPK1/MYC/ITGB3/GNAI1/RAC1/NFATC3/VEGFA/CTNNB1/CRKL/FAS/CDK6/PIK3CA/AKT3	13
MAPK signaling pathway	MAPK1/IGF1R/MYC/RAC1/NFATC3/KITLG/VEGFA/CRKL/FAS/ANGPT2/FGF1/TGFBR2/AKT3	13
Kaposi sarcoma-associated herpesvirus infection	MAPK1/MYC/RAC1/NFATC3/VEGFA/CTNNB1/FAS/CDK6/ANGPT2/PIK3CA/AKT3	11
Cellular senescence	MAPK1/VDAC1/MYC/NFATC3/PTEN/FOXM1/CDK6/PIK3CA/TGFBR2/AKT3	10
Proteoglycans in cancer	MAPK1/IGF1R/MYC/ITGB3/RAC1/PDCD4/VEGFA/CTNNB1/FAS/PIK3CA/AKT3	11
Renal cell carcinoma	MAPK1/RAC1/VEGFA/CRKL/FH/PIK3CA/AKT3	7
MicroRNAs in cancer	MCL1/MAPK1/MYC/ITGB3/PDCD4/BMI1/PTEN/VEGFA/VIM/CRKL/CDK6/PIK3CA	12
Breast cancer	MAPK1/IGF1R/MYC/PTEN/CTNNB1/CDK6/FGF1/PIK3CA/AKT3	9
Melanoma	MAPK1/IGF1R/PTEN/CDK6/FGF1/PIK3CA/AKT3	7
Focal adhesion	MAPK1/IGF1R/ITGB3/RAC1/PTEN/VEGFA/CTNNB1/CRKL/PIK3CA/AKT3	10
Pancreatic cancer	MAPK1/RAC1/VEGFA/CDK6/PIK3CA/TGFBR2/AKT3	7
Chronic myeloid leukemia	MAPK1/MYC/CRKL/CDK6/PIK3CA/TGFBR2/AKT3	7
Hepatocellular carcinoma	MAPK1/IGF1R/MYC/PTEN/CTNNB1/CDK6/PIK3CA/TGFBR2/AKT3	9
Colorectal cancer	MAPK1/MYC/RAC1/CTNNB1/PIK3CA/TGFBR2/AKT3	7
Endometrial cancer	MAPK1/MYC/PTEN/CTNNB1/PIK3CA/AKT3	6
Prostate cancer	MAPK1/IGF1R/PTEN/CTNNB1/AR/PIK3CA/AKT3	7
HIF-1 signaling pathway	TFRC/MAPK1/IGF1R/VEGFA/ANGPT2/PIK3CA/AKT3	7
Hepatitis C	MAPK1/MYC/YWHAZ/CTNNB1/FAS/CDK6/PIK3CA/AKT3	8
Hepatitis B	MAPK1/MYC/NFATC3/YWHAZ/FAS/PIK3CA/TGFBR2/AKT3	8
Human T-cell leukemia virus 1 infection	MAPK1/VDAC1/MYC/NRP1/NFATC3/PTEN/PIK3CA/TGFBR2/AKT3	9
Glioma	MAPK1/IGF1R/PTEN/CDK6/PIK3CA/AKT3	6
EGFR tyrosine kinase inhibitor resistance	MAPK1/IGF1R/PTEN/VEGFA/PIK3CA/AKT3	6
Ras signaling pathway	MAPK1/IGF1R/RAC1/KITLG/VEGFA/ANGPT2/FGF1/PIK3CA/AKT3	9
PD-L1 expression and PD-1 checkpoint pathway in cancer	MAPK1/NFATC3/PTEN/PIK3CA/AKT3/CD274	6
Signaling pathways regulating pluripotency of stem cells	MAPK1/IGF1R/MYC/BMI1/CTNNB1/PIK3CA/AKT3	7
Gastric cancer	MAPK1/MYC/CTNNB1/FGF1/PIK3CA/TGFBR2/AKT3	7
VEGF signaling pathway	MAPK1/RAC1/VEGFA/PIK3CA/AKT3	5
AGE-RAGE signaling pathway in diabetic complications	MAPK1/RAC1/VEGFA/PIK3CA/TGFBR2/AKT3	6
Chagas disease	MAPK1/GNAI1/FAS/PIK3CA/TGFBR2/AKT3	6
Human immunodeficiency virus 1 infection	MAPK1/GNAI1/RAC1/NFATC3/CRKL/FAS/PIK3CA/AKT3	8
Fc epsilon RI signaling pathway	MAPK1/RAC1/PIK3CA/AKT3/IL4	5
Central carbon metabolism in cancer	MAPK1/MYC/PTEN/PIK3CA/AKT3	5
Influenza A	MAPK1/VDAC1/RAB11A/FAS/CDK6/PIK3CA/AKT3	7
Sphingolipid signaling pathway	MAPK1/GNAI1/RAC1/PTEN/PIK3CA/AKT3	6
Thyroid hormone signaling pathway	MAPK1/MYC/ITGB3/CTNNB1/PIK3CA/AKT3	6
Axon guidance	MAPK1/GNAI1/RAC1/NRP1/NFATC3/TRPC5/PIK3CA	7
Relaxin signaling pathway	MAPK1/GNAI1/VEGFA/PIK3CA/TGFBR2/AKT3	6
Human papillomavirus infection	MAPK1/ITGB3/PTEN/VEGFA/CTNNB1/FAS/CDK6/PIK3CA/AKT3	9
FoxO signaling pathway	MAPK1/IGF1R/PTEN/PIK3CA/TGFBR2/AKT3	6
Neutrophil extracellular trap formation	MAPK1/VDAC1/ITGB3/RAC1/HMGB1/PIK3CA/AKT3	7
Transcriptional misregulation in cancer	IGF1R/HOXA10/MYC/BMI1/PBX3/RUNX2/TGFBR2	7
Osteoclast differentiation	MAPK1/ITGB3/RAC1/PIK3CA/TGFBR2/AKT3	6
B cell receptor signaling pathway	MAPK1/RAC1/NFATC3/PIK3CA/AKT3	5
ErbB signaling pathway	MAPK1/MYC/CRKL/PIK3CA/AKT3	5
Yersinia infection	MAPK1/RAC1/NFATC3/CRKL/PIK3CA/AKT3	6
Fluid shear stress and atherosclerosis	ITGB3/RAC1/VEGFA/CTNNB1/PIK3CA/AKT3	6
Epstein-Barr virus infection	MYC/RAC1/VIM/FAS/CDK6/PIK3CA/AKT3	7
Small cell lung cancer	MYC/PTEN/CDK6/PIK3CA/AKT3	5
Adherens junction	MAPK1/IGF1R/RAC1/CTNNB1/TGFBR2	5
Chemical carcinogenesis - receptor activation	MAPK1/MYC/GNAI1/VEGFA/AR/PIK3CA/AKT3	7
Fc gamma R-mediated phagocytosis	MAPK1/RAC1/CRKL/PIK3CA/AKT3	5
Efferocytosis	MAPK1/ITGB3/RAC1/NFATC3/RAB14/CRKL	6
Chemical carcinogenesis - reactive oxygen species	MAPK1/VDAC1/RAC1/PTEN/VEGFA/PIK3CA/AKT3	7
Progesterone-mediated oocyte maturation	MAPK1/IGF1R/GNAI1/PIK3CA/AKT3	5
Regulation of actin cytoskeleton	MAPK1/ITGB3/RAC1/CRKL/FGF1/PIK3CA/AKT3	7
Regulation of lipolysis in adipocytes	NPR1/GNAI1/PIK3CA/AKT3	4
Autophagy - animal	MAPK1/IGF1R/PTEN/HMGB1/PIK3CA/AKT3	6
cGMP-PKG signaling pathway	NPR1/MAPK1/VDAC1/GNAI1/NFATC3/AKT3	6
TNF signaling pathway	MAPK1/NOD2/FAS/PIK3CA/AKT3	5
Shigellosis	MAPK1/VDAC1/RAC1/ARF1/CRKL/PIK3CA/AKT3	7
GnRH secretion	MAPK1/TRPC5/PIK3CA/AKT3	4
Salmonella infection	MAPK1/MYC/RAC1/ARF1/CTNNB1/PIK3CA/AKT3	7
Neurotrophin signaling pathway	MAPK1/RAC1/CRKL/PIK3CA/AKT3	5
Acute myeloid leukemia	MAPK1/MYC/PIK3CA/AKT3	4
Growth hormone synthesis, secretion and action	MAPK1/GNAI1/CRKL/PIK3CA/AKT3	5
T cell receptor signaling pathway	MAPK1/NFATC3/PIK3CA/AKT3/IL4	5
Platelet activation	MAPK1/ITGB3/GNAI1/PIK3CA/AKT3	5
Chemokine signaling pathway	MAPK1/GNAI1/RAC1/CRKL/PIK3CA/AKT3	6
Non-small cell lung cancer	MAPK1/CDK6/PIK3CA/AKT3	4
Platinum drug resistance	MAPK1/FAS/PIK3CA/AKT3	4
Bacterial invasion of epithelial cells	RAC1/CTNNB1/CRKL/PIK3CA	4
Diabetic cardiomyopathy	VDAC1/RAC1/PTEN/PIK3CA/TGFBR2/AKT3	6
Apoptosis	MCL1/MAPK1/FAS/PIK3CA/AKT3	5
Thyroid cancer	MAPK1/MYC/CTNNB1	3
Lipid and atherosclerosis	MAPK1/RAC1/NFATC3/FAS/PIK3CA/AKT3	6
Phospholipase D signaling pathway	MAPK1/ARF1/KITLG/PIK3CA/AKT3	5
Bladder cancer	MAPK1/MYC/VEGFA	3
cAMP signaling pathway	NPR1/MAPK1/GNAI1/RAC1/PIK3CA/AKT3	6
Cushing syndrome	MAPK1/GNAI1/CTNNB1/FH/CDK6	5
mTOR signaling pathway	MAPK1/IGF1R/PTEN/PIK3CA/AKT3	5
Hippo signaling pathway	MYC/YWHAZ/CTNNB1/FGF1/TGFBR2	5
Endocrine resistance	MAPK1/IGF1R/PIK3CA/AKT3	4
Choline metabolism in cancer	MAPK1/RAC1/PIK3CA/AKT3	4
Hematopoietic cell lineage	TFRC/ITGB3/KITLG/IL4	4
JAK-STAT signaling pathway	MCL1/MYC/PIK3CA/AKT3/IL4	5
Melanogenesis	MAPK1/GNAI1/KITLG/CTNNB1	4
C-type lectin receptor signaling pathway	MAPK1/NFATC3/PIK3CA/AKT3	4
TGF-beta signaling pathway	TFRC/MAPK1/MYC/TGFBR2	4
Toll-like receptor signaling pathway	MAPK1/RAC1/PIK3CA/AKT3	4
Th17 cell differentiation	MAPK1/NFATC3/TGFBR2/IL4	4
Cholinergic synapse	MAPK1/GNAI1/PIK3CA/AKT3	4
Leukocyte transendothelial migration	GNAI1/RAC1/CTNNB1/PIK3CA	4
Long-term depression	MAPK1/IGF1R/GNAI1	3
AMPK signaling pathway	IGF1R/RAB14/PIK3CA/AKT3	4
Longevity regulating pathway - multiple species	IGF1R/PIK3CA/AKT3	3
Viral carcinogenesis	MAPK1/RAC1/YWHAZ/CDK6/PIK3CA	5
Oocyte meiosis	MAPK1/IGF1R/YWHAZ/AR	4
Natural killer cell mediated cytotoxicity	MAPK1/RAC1/FAS/PIK3CA	4
Renin secretion	AQP1/NPR1/GNAI1	3
Prolactin signaling pathway	MAPK1/PIK3CA/AKT3	3
Insulin signaling pathway	MAPK1/CRKL/PIK3CA/AKT3	4
Estrogen signaling pathway	MAPK1/GNAI1/PIK3CA/AKT3	4
Measles	FAS/CDK6/PIK3CA/AKT3	4
p53 signaling pathway	PTEN/FAS/CDK6	3
Oxytocin signaling pathway	NPR1/MAPK1/GNAI1/NFATC3	4
Non-alcoholic fatty liver disease	RAC1/FAS/PIK3CA/AKT3	4
Endocytosis	TFRC/IGF1R/ARF1/RAB11A/TGFBR2	5
Longevity regulating pathway	IGF1R/PIK3CA/AKT3	3
Bile secretion	AQP1/AQP4/ABCG2	3
Th1 and Th2 cell differentiation	MAPK1/NFATC3/IL4	3
Wnt signaling pathway	MYC/RAC1/NFATC3/CTNNB1	4
Aldosterone-regulated sodium reabsorption	MAPK1/PIK3CA	2
Allograft rejection	FAS/IL4	2
Alzheimer disease	MAPK1/VDAC1/CTNNB1/FAS/PIK3CA/AKT3	6
Parathyroid hormone synthesis, secretion and action	MAPK1/GNAI1/RUNX2	3
Insulin resistance	PTEN/PIK3CA/AKT3	3
Toxoplasmosis	MAPK1/GNAI1/AKT3	3
Pathogenic Escherichia coli infection	MAPK1/RAC1/ARF1/FAS	4
Vasopressin-regulated water reabsorption	AQP4/RAB11A	2
Type II diabetes mellitus	MAPK1/PIK3CA	2
Carbohydrate digestion and absorption	PIK3CA/AKT3	2
Autoimmune thyroid disease	FAS/IL4	2
Apelin signaling pathway	MAPK1/GNAI1/AKT3	3
Alcoholic liver disease	CTNNB1/FAS/AKT3	3
Spinocerebellar ataxia	VDAC1/PIK3CA/AKT3	3
Inflammatory bowel disease	NOD2/IL4	2
Calcium signaling pathway	VDAC1/NFATC3/VEGFA/FGF1	4
Phagosome	TFRC/ITGB3/RAC1	3
Adrenergic signaling in cardiomyocytes	MAPK1/GNAI1/AKT3	3
Cell cycle	MYC/YWHAZ/CDK6	3
Necroptosis	VDAC1/HMGB1/FAS	3
Inositol phosphate metabolism	PTEN/PIK3CA	2
Prion disease	MAPK1/VDAC1/RAC1/PIK3CA	4
Pertussis	MAPK1/GNAI1	2
Leishmaniasis	MAPK1/IL4	2
Tuberculosis	MAPK1/NOD2/AKT3	3
Polycomb repressive complex	BMI1/SUZ12	2
Arrhythmogenic right ventricular cardiomyopathy	ITGB3/CTNNB1	2
NOD-like receptor signaling pathway	MAPK1/VDAC1/NOD2	3
Gap junction	MAPK1/GNAI1	2

## Sheet: >2 miRs
GeneID	miRs	count
FOXO3	126, 197, 23a	3
BCL2	126, 15a, 192, 23a	4
BMI1	192, 15a, 320a	3
BCL2	192, 15a, 23a	3
PTEN	23a, 27a, 320a	3
